# Supplementary material for: Comparison of Nutritive Values of Tropical Pasture Species Grown in Different Environments, and Implications for Livestock Methane Production: A Meta-Analysis
Source: Animals (Basel). 2022 Jul 14;12(14):1806. doi: 10.3390/ani12141806 (PMC9311783; doi:10.3390/ani12141806)
Supplement: Supplementary file 1 [file animals-12-01806-s001.zip]

Archive with 1 entries (1 files):
- animals-1789836-supplementary.pdf
